# Supplementary material for: Dietary intake, body composition and micronutrient profile of patients on maintenance hemodialysis attending Kiruddu National Referral Hospital, Uganda: A cross sectional study
Source: PLoS One. 2023 Oct 19;18(10):e0291813. doi: 10.1371/journal.pone.0291813 (PMC10586598; doi:10.1371/journal.pone.0291813)
Supplement: S1 Data — (XLSX) [file pone.0291813.s001.xlsx]

## Sheet: Sheet1
timestamp	serialnumberid	interviewdate	age	gender	highestlevelofeducationattained	howmanychildrendoyouhave	occupation	adiabetesmellitusdm	bifyesin1aduration	ahypertensionhtn	bifyesin2aduration	ifothersspecify	inclusioncriteriackdpatient18yrs	inclusioncriteriackdpatientconse	exclusioncriteriackdpatientsonpe	exclusioncriteriackdpatientsmali	exclusioncriteriackdpatientsunde	upperbloodpressuremmhg	alowerbloodpressuremmhg	heightcm	weightcm	bodymassindexbmikgm2	muac	abdominalfatlevel	waistcircumferencecm	hipcircumferencecm	totalbodyfatpercentage	musclemasspercentage	physicalrate	basalmetabolicratebmr	metabolicrateforage	fooditemsmatooke	fooditemsrice	fooditemscassava	fooditemssweetpotatoes	fooditemsirishpotatoes	fooditemsyams	fooditemsspaghettimacrons	fooditemsmilletflour	fooditemscassavaflour	fooditemsmaizeflour	fooditemssoyaflour	fooditemsbeans	fooditemssilverfish	fooditemsnilepatch	fooditemstilapia	fooditemsliver	fooditemseggs	fooditemsgroundnuts
2022/04/29 1:54:18 am GMT+3	2	2022-02-01	31-40	Male	Tertiary	None	Self-employed	Yes	1-2yrs	Yes	1-2yrs		Yes	Yes	No	No	No	97	159	168	81.35	28.8	32.1	8	101.5	112	23.3		6		1841	Daily;S;Eaten by yesterday	Daily;B	1-2 pw;B	1-3 pm	Seldom;F	Seldom	Seldom	Daily;B;Eaten by yesterday	Never	1-3 pm;B	Never	3-4 pw;F	Never	Seldom;F	1-3 pm;F	Seldom;B	1-2 pw;B;F	3-4 pw;B
2022/04/29 3:49:16 am GMT+3	3	2022-02-01	31-40	Female	Primary	Five and above	Self-employed	No		No			Yes	Yes	Yes	Yes	No	124	71	152.8	47.8	20.47	26.3	2	77.5	99.7	18.8		6	1160		1-2 pw;S;Eaten by yesterday		Daily;B;S	Seldom;S	Never	Never;S	Seldom;B	1-2 pw;B	Never	3-4 pw;B	Never	1-3 pm;B	1-2 pw;B	Never	1-3 pm;B;Eaten by yesterday	Seldom;B	3-4 pw	Daily;B
2022/04/29 4:32:49 am GMT+3	4	2022-02-01	41-50	Female	Primary	Five and above	Farmer	No		Yes	3yrs and above		Yes	Yes	No	No	No			156.6	63	25.7	30.3	4	94.2	101	27.7		6		1355	1-2 pw;S;Eaten by yesterday	Never	3-4 pw;S	Seldom	3-4 pw	Seldom	Never	3-4 pw;B	1-2 pw	3-4 pw;B	Never	1-2 pw;B	1-2 pw;B	Seldom;B	Seldom;B	Seldom;B	Seldom;B	3-4 pw;B;Eaten by yesterday
2022/04/29 4:59:57 am GMT+3	5	2022-02-01	18-30	Male	Tertiary	None	STUDENT	No		Yes	1-2yrs		Yes	Yes	No	No	No	230	148	177.8			24		80.8	58.8	15.2		6			Never	1-2 pw	Daily;B	Daily	1-2 pw			1-2 pw;B	Daily	1-2 pw;B		Daily;F	1-3 pm	1-3 pm	3-4 pw		1-2 pw;B
2022/04/29 8:44:26 am GMT+3	6	2022-03-01	41-50	Female	University	Four	Formal employment	No		Yes	3yrs and above		Yes	Yes	No	No	No	156	87	169.8	62.7	21.7	26.3	2	72	95	14.2	51.05	5	1534	32	3-4 pw;F;Eaten by yesterday	3-4 pw;F;Eaten by yesterday	3-4 pw;B	Never	Never	Seldom;B	1-3 pm;F;Eaten by yesterday	Never	Never	3-4 pw;B	Daily;B	3-4 pw;F;Eaten by yesterday	1-2 pw;F	Seldom;F	1-2 pw;F	Never	Seldom;B	1-2 pw;B
2022/04/29 10:08:58 am GMT+3	7	2022-03-01	18-30	Male	Secondary	None	Unemployed	No		Yes	1-2yrs		Yes	Yes	No	No	No	148	80	169	55.35	19.4	21	1	77	85	5	49.95	7	1537	23	Never	3-4 pw;B	1-2 pw;B	Never	Never	1-3 pm;B	Seldom;B	Never	1-2 pw;B	3-4 pw;B	1-2 pw	1-2 pw;B	Daily;B	1-2 pw;F	1-2 pw;B	Never	Daily;B;Eaten by yesterday
2022/05/01 3:06:50 am GMT+3	8	2022-03-01	18-30	Male	Secondary	One	Unemployed	No		Yes			Yes	Yes	No	No	No	189	165	169	58.1	20.3	23.6	2	75.1	87	12.8	48.8	4	1462	24	Never	Daily;Eaten by yesterday	1-3 pm;B	Seldom;B	1-2 pw;B;Eaten by yesterday	Seldom;B;Eaten by yesterday	1-3 pm;B	Never	Never	1-3 pm;B;Eaten by yesterday	Seldom;B	Daily;F;Eaten by yesterday	Never	1-3 pm;B	1-2 pw;B	Never	1-3 pm;B;Eaten by yesterday	1-2 pw;B
2022/05/01 3:42:34 am GMT+3	9	2022-01-31	31-40	Male	Secondary	Two	Formal employment	No		Yes	3yrs and above		Yes	Yes	No	No	No	149	78	169.4	56.5	19.7	24.3	3	79.2	98.5	12.4	46.95	4	1424	23	Seldom;B;Eaten by yesterday	3-4 pw;B;Eaten by yesterday	1-3 pm;F;Eaten by yesterday	Seldom;B	Seldom;B	Seldom;B	1-3 pm;B	Seldom;B	1-3 pm;Daily;B	1-2 pw;B	Never	Daily;F	1-3 pm	1-2 pw;B	1-2 pw;F	Never	Seldom;B	Seldom
2022/05/01 4:05:52 am GMT+3	10	2022-01-31	51-60	Male	University	Four	Formal employment	No		Yes			Yes	Yes				143	107	169	67	23.1	27.1	8	95.3	95.4	18.7	51	5	1540	37	Never	1-2 pw;B	1-2 pw;B	1-3 pm;B	Never	Never	Never	Never	3-4 pw;B;Eaten by yesterday	1-2 pw;Daily;B;Eaten by yesterday	Never	Daily;B;Eaten by yesterday	Never	1-2 pw;B	3-4 pw	Seldom	1-2 pw;B;Eaten by yesterday	1-2 pw;B
2022/05/01 4:26:04 am GMT+3	11	2022-01-31	18-30	Male	University	None	Unemployed	No		Yes	1-2yrs		Yes	Yes	No	No	No	156	94	184	59.45	17.6	25.2	1	73.1	92	7	52.5	5	1598	12	Seldom	1-2 pw;B	Seldom	Seldom	Daily;B	Seldom	3-4 pw;B;Eaten by yesterday	Never	Never		Never	Never	Never	Never	Never	1-3 pm;F	Daily;B;F;Eaten by yesterday	Never
2022/05/01 5:08:06 am GMT+3	12	2022-01-31	51-60	Male	University	Five and above	Formal employment	Yes	3yrs and above	Yes	1-2yrs		Yes	Yes	Yes	Yes	No	150	88	176	70	22.5	25.5	7	101.5	110	15.7	52.4	5	1540	47	3-4 pw;B;Eaten by yesterday	1-3 pm;B	3-4 pw;B;Eaten by yesterday	Never	Never	1-2 pw;B;Eaten by yesterday	Seldom	Never	Never	Daily;B;Eaten by yesterday	Never	Never	Never	Never	1-2 pw;B	Never	1-2 pw	Seldom;B
2022/05/01 5:26:16 am GMT+3	13	2022-02-01	31-40	Male	Secondary	Two	PASTOR	Yes	Newly diagnosed	Yes	1-2yrs		Yes	Yes	Yes	Yes	No	144	99	175.5	72.3	23.5	26.7	4	99.1	63	10.7	61.85	5	1862	23	Never	1-2 pw;B	3-4 pw	Never	1-2 pw;B	Never		Never		1-2 pw	Never	1-2 pw;F	1-2 pw;B	1-2 pw;B	1-2 pw;B	1-2 pw;B	1-2 pw;B	1-2 pw
2022/05/01 9:46:32 am GMT+3	14	2022-02-01	51-60	Male	Secondary	Five and above	Unemployed	No		No			Yes	Yes	No	No	No	193	82	162.6	60.2	22.8	27.6	10	83.2	63.6	21.7	44.75	5	1360	45	Never	Daily;B;Eaten by yesterday	1-3 pm;F;Eaten by yesterday	1-3 pm;B	Never	Never	Never	Never	Never	1-2 pw;B	Never	Daily;F;Eaten by yesterday	Never	3-4 pw;F	1-2 pw;B	Never	Seldom;B	1-2 pw;B
2022/05/01 10:48:42 am GMT+3	15	2022-02-01	51-60	Male	University	Four	Formal employment	No		Yes	3yrs and above		Yes	Yes	No	No	No	104	64	176.7	84	26.9	28.6	11	97.4	48.4	25.3	59.6	2	1827	55	Never	1-2 pw;B	3-4 pw;B;Eaten by yesterday	Never	Never	Seldom;B	1-2 pw;B	3-4 pw;Daily;B;Eaten by yesterday	3-4 pw;B;Eaten by yesterday	1-2 pw;B	Seldom	3-4 pw;B;Eaten by yesterday	Seldom;B	1-3 pm;B	3-4 pw;B;Eaten by yesterday	Never	1-2 pw;B	Daily;B;Eaten by yesterday
2022/05/01 11:13:21 am GMT+3	16	2022-02-01	61-70	Male	Primary	Five and above	Informal employment	No		Yes	3yrs and above		Yes	Yes	No	No	No	194	107	177.6	63.4	20	26.8	8	74.2	96.5	14.2	51.6	4	1537	48	Never	1-2 pw;B	3-4 pw;B;Eaten by yesterday	Never	1-2 pw;B	3-4 pw;B	Never	Never	1-2 pw;B;Eaten by yesterday	Daily;B;Eaten by yesterday	1-2 pw;B	1-2 pw;B	Never	1-3 pm;B	1-2 pw;B		3-4 pw;B	3-4 pw;B
2022/05/01 11:36:53 am GMT+3	17	2022-02-07	31-40	Female	Secondary	Three	Self-employed	No		Yes	Newly diagnosed		Yes	Yes	Yes	No	No	109	71	155.7	47.15	19.5	26.1	4	78	91.4	22	34.9	5	1112	23	Never	Seldom;B	3-4 pw;B;F;Eaten by yesterday	1-3 pm;B	Never	Never	Never	Seldom;B	1-3 pm;B	1-3 pm;B	Never	3-4 pw;F	3-4 pw;F	Never	Seldom;B	Never	1-3 pm;B	1-2 pw;B
2022/05/01 12:24:48 pm GMT+3	18	2022-02-07	41-50	Female	Primary	Four	Unemployed	No		Yes	3yrs and above		Yes	Yes	No	No	No	185	106	161.2	62.5	24.1	25.6	5	85.4	99	29.3	41.95	5	1315	34	Seldom;B	3-4 pw;B;F	3-4 pw;F	1-3 pm;B	1-2 pw;B	3-4 pw;B	1-2 pw;F	Seldom	1-2 pw;B	Daily;B	1-3 pm;B	1-2 pw;B	Seldom	1-2 pw;B;S;F	3-4 pw;B;F	Seldom	Daily;B	Seldom;B
2022/05/01 12:50:31 pm GMT+3	19	2022-02-07	18-30	Male	Tertiary	Two	TECHNICIAN	No		Yes	1-2yrs		Yes	Yes	No	No	No	122	65	168.3	64	22.6	27.8	2	85	96.2	12.1	54.4	5	1664	13	Never	Daily;B	Daily;B	Never	Never	1-3 pm;B	Seldom;F	Never	Never	1-3 pm;B	Never	Daily;F	1-3 pm;F	Seldom	3-4 pw;F	Never	3-4 pw	Daily
2022/05/01 1:12:04 pm GMT+3	20	2022-02-07	31-40	Male	Secondary	Three	Informal employment	No		Yes			Yes	Yes	No	No	No	151	104	171	69.8	23.9	27.4	1	81.28	86.5	15.2	46.2	9	1711	19	Never	Daily;B;Eaten by yesterday	1-3 pm;B	Never	Never	1-2 pw;B	Seldom;F	Never	Never	Never	Daily	Daily;F	1-3 pm;F	Seldom;F	1-2 pw;F	Never	1-3 pm;B;Eaten by yesterday	Seldom
2022/05/01 1:30:55 pm GMT+3	21	2022-02-07	51-60	Female	INTERMEDIATE	Five and above	Unemployed	No		Yes	3yrs and above		Yes	Yes	No	No	No	194	93	165.7	63.7	23.2	30.6	7	88.5	101.5	38.2	37.3	1	1209	57	Never	3-4 pw;F	Never	Never	1-2 pw;F	Never	3-4 pw;F	Never	Never	Daily;B	Never	Seldom	Never	Never	Never	Never	Never	1-3 pm
2022/05/02 7:35:50 am GMT+3	22	2022-02-07	18-30	Female	University	None	Unemployed	No		Yes	1-2yrs		Yes	Yes	No	No	No	149	87	176.1	63.3	20	22.4	1	75.9	99.5	22.4	46.6	5	1480	15	Seldom;B	Daily;Eaten by yesterday	1-2 pw;F	Never	1-2 pw;F	1-3 pm;Eaten by yesterday	3-4 pw	Never	Never	Seldom;B	Seldom;B	1-2 pw;F;Eaten by yesterday	1-2 pw;F	Seldom;F	1-2 pw;F;Eaten by yesterday	Never	B;F	Never
2022/05/02 7:54:09 am GMT+3	23	2022-02-07	18-30	Female	Secondary	None	Unemployed	No		Yes	3yrs and above		Yes	Yes	No	No	No	164	100	158.3	46.9	18.7	22.8	1	72	89.5	12	39.1	8	1273	19	Never	Daily;B;Eaten by yesterday	Never	Never	Never	Never	1-3 pm	Never	1-2 pw	Seldom;B	Never;B	1-2 pw;F	Seldom;F	Seldom;F	1-2 pw;F	Never	1-3 pm;F	Seldom;B;Eaten by yesterday
2022/05/02 9:19:25 am GMT+3	24	2022-02-07	41-50	Female	University	One	Self-employed	No		Yes		SICKLES	Yes	Yes	No	No	No	149	95	161.6	52.35	55.1	19.4	2	84.5	90	19.1	40.2	8	1243	27	1-2 pw;S;Eaten by yesterday	3-4 pw;B;Eaten by yesterday	3-4 pw;F;Eaten by yesterday	1-2 pw;S	1-2 pw;B;F;Eaten by yesterday	1-2 pw;S	1-2 pw;B	Never	1-2 pw;B	1-2 pw;3-4 pw;B	3-4 pw;B	Daily;F	1-2 pw;B	3-4 pw;B;F	1-2 pw;F		1-2 pw;B;F	1-2 pw;B
2022/05/02 3:58:44 pm GMT+3	25	2022-02-08	41-50	Female	Primary	None	Unemployed	No		Yes	1-2yrs		Yes	Yes	No	No	No	162	87	163.5	53.05	19.9	23.9	2	76.2	90.3	12.2	44.2	8	1329	35	Never	1-2 pw;B	Daily;B	Never	Never	Never	Never	Never	Seldom	Daily;B	Seldom	3-4 pw	Never	1-3 pm;F	1-2 pw	Never	1-2 pw;B	Daily
2022/05/02 11:23:27 pm GMT+3	26	2022-02-08	31-40	Male	University	None	Formal employment	No		Yes	3yrs and above		Yes	Yes	No	No	No	193	134	171.6	81.4	27.6	36.2	6	98.5	105.3	19.1	62.6	5	1921	31	Never	Daily;B	Seldom;B	Never	Never	Seldom;B	1-2 pw;B;F;Eaten by yesterday	Never	Never	Seldom;B	Never	Daily;F;Eaten by yesterday	Never	Seldom;F	1-2 pw;B;F	1-2 pw;F	1-2 pw;B	Never
2022/05/03 4:05:25 am GMT+3	27	2022-02-08	31-40	Male	University	One	Self-employed	No		Yes			Yes	Yes	No	No	No	158	89	182.7	97.45	29.2	35.2	9	101.2	112	23.5	70.6	2	2193	45	Never	Daily;B	1-2 pw;F	Never	Seldom;F;Eaten by yesterday	Never	1-2 pw;F	Never	Seldom;B	1-3 pm;B	1-3 pm;B	3-4 pw;F	1-3 pm;F	1-2 pw;F	1-3 pm;F	Seldom	1-2 pw;F	1-2 pw;F;Eaten by yesterday
2022/05/03 6:22:43 am GMT+3	28	2022-02-08	31-40	Male	Secondary	Four	Formal employment	No		Yes	Newly diagnosed		Yes	Yes	No	No	No	168	104	173.1	56.6	18.9	25	3	73.5	87.9	11.2	47.7	4	1440	24	1-2 pw;B	3-4 pw;B;F	3-4 pw	Never	1-2 pw;B;F	Never	1-3 pm;B;F	Never	Seldom	3-4 pw	Seldom	Never	Seldom	3-4 pw	3-4 pw;Eaten by yesterday	1-3 pm	Seldom	1-2 pw
2022/05/03 6:42:59 am GMT+3	29	2022-02-08	41-50	Male	Tertiary	One	Formal employment	No		Yes	1-2yrs		Yes	Yes	Yes	No	No	101	61	170.3	57.2	19.72	24	4	82.5	66.2	6.6	50.7	8	1501	35	Never	3-4 pw;B	3-4 pw;B	1-2 pw;B	Never	1-3 pm;B	1-3 pm;B	Never	Never	Daily	Daily	3-4 pw	3-4 pw	1-3 pm	1-3 pm	Never	Daily;B	1-2 pw
2022/05/03 7:11:19 am GMT+3	30	2022-02-08	41-50	Female	Primary	Four	Unemployed	No		Yes	1-2yrs		Yes	Yes	Yes	No	No	160	96	162.3	65.4	24	29.4	4	89	100.7	20.5	49.35	9	1503	31	Never	1-2 pw;B	1-2 pw;B	Never	Never	1-2 pw;Eaten by yesterday	Never	Never	Never	1-2 pw;B	3-4 pw;B	1-2 pw;B;Eaten by yesterday	1-2 pw;B	Never	1-2 pw;B	Never	Daily;B	1-2 pw;B
2022/05/03 8:41:04 am GMT+3	31	2022-02-08	31-40	Female	University	One	Self-employed	No		Yes	1-2yrs		Yes	Yes	No	No	No	150	103	157.2	56.5	22.8	21.6	1	89.5	93.5	5	50.95	9	1534	32	3-4 pw;B	Daily	Daily	Daily	1-2 pw;F	Seldom	Seldom	Seldom	Never	Seldom	Never	1-2 pw;F	Seldom	Never	1-3 pm	Never	Daily;B;Eaten by yesterday	Seldom
2022/05/03 9:07:07 am GMT+3	32	2022-02-09	41-50	Female	Primary	Three	Unemployed	Yes	3yrs and above	Yes	Newly diagnosed		Yes	Yes	No	No	No	160	80	164.6	57.9	21.37	25.4	1	80.6	90	10.4	52.2	9	1549	44	Never	3-4 pw;B;Eaten by yesterday	Seldom;B	Never	Never	Never	Seldom;B	Never	Never	Daily;B;Eaten by yesterday	Never	1-3 pm;F	3-4 pw;F	Seldom;F	1-2 pw;F	Seldom	1-3 pm;B	1-2 pw;B
2022/05/03 10:04:30 am GMT+3	33	2022-02-09	41-50	Male	University	Five and above	Formal employment	Yes	3yrs and above	Yes	3yrs and above		Yes	Yes	No	No	No	171	104	168.4	70.1	24.7	23.2	5	99.1	97.5	10	59.95	8	1787	32	Never	3-4 pw;B;Eaten by yesterday	Seldom;F	Never	Never	Seldom;B	Seldom;B	Never	Never	3-4 pw;B	Never	Seldom;B	1-3 pm;B	1-3 pm;F	1-2 pw;B;Eaten by yesterday	Seldom;F	3-4 pw;B;F;Eaten by yesterday	3-4 pw;B;Eaten by yesterday
2022/05/04 8:02:53 am GMT+3	34	2022-02-09	31-40	Male	Secondary	Two	Self-employed	No		Yes	3yrs and above		Yes	Yes	No	No	No	152	79	162.8	86.35	32.6	34.7	10	98	112.5	21.9	64.1	3	1971	41	Never	3-4 pw;B	1-2 pw;B	Never	Never	1-3 pm;S	Never	Never	3-4 pw;B	1-2 pw;B	1-2 pw;B	1-3 pm;B	Never	Never	3-4 pw;B	Never	Never	3-4 pw;B
2022/05/04 10:51:39 am GMT+3	35	2022-03-09	51-60	Male	University	Three	Formal employment	Yes	3yrs and above	Yes	3yrs and above		Yes	Yes	No	No	No	178	92	185.5	93.75	27.2	25.2	9	132.08	121.92	18.3	72.8	5	2225	36	Never	Never	Never	Never	Never	Never	1-2 pw;B	Never	Never	Daily;Eaten by yesterday		3-4 pw;F	Never	Never	3-4 pw;B	Never	1-2 pw;B
2022/05/04 7:52:56 pm GMT+3	36	2022-02-10	41-50	Male	Secondary	Four	Unemployed	No		Yes	Newly diagnosed		Yes	Yes	No	No	No	168	118	170.8	60.3	20.6	23.8	5	80.5	99.5	8.7	52.3	8	1552	35	Never	Daily;B;Eaten by yesterday	1-2 pw;S	Never	Never	Seldom;S	Seldom;B	Never	Never	3-4 pw;S;Eaten by yesterday	Never	1-2 pw;B	Seldom;B	Seldom;F	1-3 pm;B	Never	Never	3-4 pw;B;Eaten by yesterday
2022/05/05 6:50:03 am GMT+3	37	2022-02-10	71-80	Female	Primary	Four	99	Yes	Newly diagnosed	No			Yes	Yes	No	No	No	130	75	152.2	50.25	21.7	24.7	11	70	68.5	15	40.5	5	1215	63	Never	1-2 pw;B	1-3 pm;S	Never	Never	1-3 pm;S	1-3 pm;F	Never	Seldom;B	1-2 pw;B	Never	1-2 pw;F	Never	1-3 pm;F	1-2 pw;F	Never	Never	1-2 pw;B
2022/05/05 7:17:35 am GMT+3	38	2022-02-10	41-50	Male	Tertiary	Two	Self-employed	No		Yes			Yes	Yes	No	No	No	142	86	167.9	68.1	24.2	28.7	8	90.7	99.5	20.7	51.3	5	1559	40	Never	1-2 pw;B	3-4 pw;B;Eaten by yesterday	Seldom;B	Seldom;F	Seldom;B	Seldom;F	Never	Never	3-4 pw;B	Daily;B;Eaten by yesterday	3-4 pw;B	Seldom;F	1-3 pm;B	1-3 pm;F	1-3 pm;F	Daily;B;Eaten by yesterday	3-4 pw;B;Eaten by yesterday
2022/05/05 7:50:07 am GMT+3	39	2022-02-10	41-50	Male	University	Four	Self-employed	No		Yes	3yrs and above		Yes	Yes	Yes	No	No	164	85	174.7	80.45	26.4	27.5	5	60	55	12.4	67	6	2023	27	Never	Daily;B;Eaten by yesterday	1-3 pm;B	1-3 pm;B	Daily;B	1-3 pm;B	1-3 pm;B	Never	Never	Daily;B;Eaten by yesterday	1-2 pw;B	3-4 pw;B;F	3-4 pw;B	Seldom;F	1-2 pw;B;Eaten by yesterday	Never	Daily;B	Never
2022/05/05 8:14:52 am GMT+3	40	2022-02-10	31-40	Male	University	Two	Farmer	Yes	3yrs and above	Yes	1-2yrs		Yes	Yes	No	No	No	169	98	187.2	75.8	21.6	24.4	3	70.5	88	10.8	64.3	5	1940	22	Never	3-4 pw;B	Daily;F;Eaten by yesterday	Never	Never	3-4 pw;B	Never	Never	1-3 pm;B	Daily;B;Eaten by yesterday	1-2 pw;B	1-3 pm;B	3-4 pw;B	Seldom	1-3 pm;B	Never	Daily;B;Eaten by yesterday	1-3 pm;B;Eaten by yesterday
2022/05/05 11:47:35 am GMT+3	41	2022-02-10	18-30	Female	Tertiary	One	Unemployed	No		Yes	3yrs and above		Yes	Yes	No	No	No	134	94	158	43.9		22.9	1	68.8	85.5	12.7	36.35	8	1160	27	Never	3-4 pw;F	1-2 pw;B	Never	Never	1-3 pm	1-2 pw;F	Never	1-3 pm	1-3 pm;Eaten by yesterday	1-3 pm	1-2 pw;Eaten by yesterday	1-3 pm;Eaten by yesterday	Never	1-3 pm	1-2 pw	1-2 pw;B	1-2 pw
2022/05/05 12:38:08 pm GMT+3	42	2022-02-10	31-40	Male	None	One	Farmer	No		Yes	1-2yrs		Yes	Yes	No	No	No	135	88	176	63.75	20.6	25.1	2	88	100.4	8.2	55.65	5	1674	19	Never	3-4 pw;B	1-2 pw;F;Eaten by yesterday	Never	Never	Never	3-4 pw;F	Never	Never	1-2 pw	Daily	3-4 pw;Eaten by yesterday	Never	Never	Never	Never	Seldom;B	1-2 pw
2022/05/05 1:02:01 pm GMT+3	43	2022-02-10	31-40	Male	Primary	Four	Informal employment	Yes	3yrs and above	Yes	3yrs and above		Yes	Yes	No	No	No	176	82	171.2	65.6	22.4	24.2	4	81	90	10.6	55.7	8	1671	25	Never	3-4 pw	1-2 pw;B	Never	Never	1-3 pm	1-3 pm;B	1-3 pm	Never	Daily;B	Daily	1-2 pw	3-4 pw	Seldom	1-2 pw	Never	Seldom	3-4 pw
2022/05/05 1:23:05 pm GMT+3	44	2022-02-10	31-40	Female	Secondary	Five and above	Unemployed	No		Yes	3yrs and above		Yes	Yes	No	No	No	154	79	165.1	84.25	30.9	32.2	7	105.3	114	34.3	52.55	3			Never	1-3 pm;B	1-2 pw	1-3 pm	Never	1-2 pw	Seldom	1-3 pm	1-2 pw			1-3 pm	Seldom			1-2 pw;B	1-2 pw;B	3-4 pw
2022/05/05 1:40:49 pm GMT+3	45	2022-02-14	31-40	Male	University	Two	Formal employment	No		Yes	3yrs and above		Yes	Yes	No	No	No	117	69	181.5	64	19.4	23.3	2	74	92	9.8	54.75	4	1646	22	Never	1-2 pw;B;Eaten by yesterday	Daily;F;Eaten by yesterday	Never	Never	Never	1-3 pm;B	Never	Seldom;B	Daily;B	Never	1-2 pw;B	1-3 pm;B	3-4 pw;F;Eaten by yesterday	1-2 pw;F	Never	Never	1-2 pw;F
2022/05/05 2:38:29 pm GMT+3	46	2022-02-14	41-50	Female	Tertiary	Three	Self-employed	No		Yes	1-2yrs		Yes	Yes	No	No	No	173	96	172.5	101.1	34	37.2	14	110.5	116.5	28.7	68.5	3	2139	59	Daily;B;Eaten by yesterday		Daily;B;Eaten by yesterday	Seldom;B	Never	1-3 pm;S;Eaten by yesterday	Never	Never	Seldom;B	1-2 pw;B	Never	3-4 pw;B	1-2 pw	1-3 pm;B	Seldom;B;Eaten by yesterday	Seldom;B	1-3 pm;B	3-4 pw;B
2022/05/05 7:59:47 pm GMT+3	47	2022-02-14	41-50	Male	Secondary	Five and above	Unemployed	No		Yes	3yrs and above		Yes	Yes	No	No	No	157	114	167.9	55.1	19.5	22.6	3	85	84.4	8.1	48.1	8	1436	29	Never	3-4 pw;B	1-2 pw;B;Eaten by yesterday	Never	Never	1-3 pm;B	1-2 pw;F	Never	Never	3-4 pw;B	Never	1-3 pm;B;Eaten by yesterday	1-3 pm;B	Never	1-2 pw;B	Never	Never	Never
2022/05/06 6:40:01 am GMT+3	48	2022-02-14	31-40	Male	Secondary	Four	Unemployed	Yes		Yes	3yrs and above	ULCERS	Yes	Yes	No	No	No	153	83	162.4	56.6	21.5	25.9	2	75	86.4	6.5	50.25	8	1501	25	Never	3-4 pw;B;Eaten by yesterday	1-2 pw;B	Never	Never	Never	Never	Seldom;B	1-3 pm;B	1-2 pw;B	1-2 pw;B	1-2 pw;B;Eaten by yesterday	Seldom;B	1-2 pw;B	Seldom;B	Never	Never	Never
2022/05/06 7:07:19 am GMT+3	49	2022-02-14	51-60	Female	Primary	Four	Unemployed	No		Yes	3yrs and above	ULCERS	Yes	Yes	No	No	No	155	83	160	57.7	22.5	24.1	3	93.6	88.5	8.6	50.05	9	1481	42	Seldom	3-4 pw;B;Eaten by yesterday	Never	Daily;B;Eaten by yesterday	Never	Never	Never	Never	Never	Daily;B;Eaten by yesterday	Never	1-2 pw;B	Never	1-3 pm;B	1-2 pw	Never	Never	Daily;B;Eaten by yesterday
2022/05/06 11:49:16 am GMT+3	50	2022-02-14	18-30	Female	Secondary	None	STUDENT	No		Yes	1-2yrs		Yes	Yes	No	No	No	148	113	161.9	57.9	22.08	25.2	1	70.5	100.5	15.3	46.55	9	1495	12	Never	1-2 pw;B;Eaten by yesterday	1-2 pw;B	Never	Never	Never	1-2 pw;F	Never	Never	3-4 pw;B	Never	1-2 pw;F	Never	Never	1-3 pm;B	Never	Daily;B;Eaten by yesterday	1-2 pw;B
2022/05/07 6:11:22 am GMT+3	51	2022-02-14	31-40	Female	Secondary	One	Self-employed	No		Yes			Yes	Yes	No	No	No	139	97	168.3	59.05	20.86	21.5	2	85	96.3	21.9	43.8	5	1356	24	Never	Daily;B;Eaten by yesterday	Seldom;B	Never	Never	Never	Seldom;B	Never	Seldom;B	Seldom;S	Seldom;B	Never	Seldom;B	Seldom;B	3-4 pw;B	Never	1-3 pm;B	3-4 pw;Eaten by yesterday
2022/05/07 6:27:21 am GMT+3	52	2022-02-15	18-30	Male	University	None	Unemployed	No		Yes	1-2yrs		Yes	Yes	No	No	No	153	103	173	60.15	20.1	25.5	1	73.5	88	5.5	53.7	8	1634	13	Never	Daily;B;Eaten by yesterday	1-2 pw;B;Eaten by yesterday	Never	1-2 pw;Eaten by yesterday	Never	Seldom	Never	Daily;B;Eaten by yesterday	Daily;B	Seldom;B	1-2 pw;B	Never	Never	1-3 pm;B	1-3 pm;B	Daily;B;Eaten by yesterday	1-2 pw;B
2022/05/07 6:42:22 am GMT+3	53	2022-02-15	31-40	Male	University	Four	Formal employment	No		Yes	Newly diagnosed		Yes	Yes	No	No	No	128	87	170	67.7	23.1	24.5	2	94	93.8	7.9	58.6	8	1763	19	Never	1-3 pm;B	1-2 pw;B;Eaten by yesterday	Never	1-3 pm;B	1-3 pm;B	Seldom;B	Never	Never	1-2 pw;B;Eaten by yesterday	Seldom;B	Daily;B;Eaten by yesterday	1-2 pw;B	Seldom;B	1-2 pw;B	Never;B	Seldom;B	3-4 pw;B
2022/05/07 6:54:52 am GMT+3	54	2022-02-15	71-80	Male	Secondary	Five and above	Farmer	No		Yes	3yrs and above		Yes	Yes	No	No	No	150	82	162	65.2	24.8	24.5	11	100.2	99.7	15.3	52.4	5	1557	60	Never	1-2 pw;B	1-2 pw;B;Eaten by yesterday	Never	Never	Seldom;B	Daily;B;Eaten by yesterday	Never	Never	1-2 pw;B	Daily;B;Eaten by yesterday	1-2 pw;B;Eaten by yesterday	Never	Seldom;B	1-2 pw;B	Never	1-2 pw;B	1-2 pw;B
2022/05/07 7:09:41 am GMT+3	55	2022-02-15	41-50	Female	Primary	None	Informal employment	Yes	3yrs and above	Yes	3yrs and above		Yes	Yes	No	No	No	131	69	164	61.95	23	19.3	4	94	97	19.8	47.2	9	1434	35	1-3 pm;B	3-4 pw;B	1-3 pm;F	Seldom;B	Seldom;B	Never	1-2 pw;B	Seldom;B	Seldom;B	3-4 pw;B	3-4 pw	Seldom;B	Never	Seldom	3-4 pw;B		Daily;B	1-2 pw;B
2022/05/07 7:25:41 am GMT+3	56	2022-02-15	41-50	Male	Tertiary	Five and above	Unemployed	No		No			Yes	Yes	No	No	No	85	55	162.4	52.15	19.77	25.2	5	78	90.5	13.2	42.95	4	1298	34	Never	3-4 pw;F;Eaten by yesterday	Daily;S;Eaten by yesterday	Never	Never	Seldom;S	Seldom;B	Never	Seldom;B	Daily;B;Eaten by yesterday	Daily;B;Eaten by yesterday	1-3 pm;F	Seldom;F	3-4 pw;F	1-3 pm;F	Never	1-3 pm;B	Daily;B;Eaten by yesterday
2022/05/07 7:44:48 am GMT+3	57	2022-02-16	41-50	Female	Primary	Four	Unemployed	Yes	3yrs and above	Yes	3yrs and above		Yes	Yes	No	No	No	148	81	162	63.3	24.1	24.4	3	95	98	19.9	50.3	9	1513	33	Never	Daily;B;Eaten by yesterday	Never	Never	Never	Seldom;B	Seldom;B	Never	Seldom;B	3-4 pw;B;Eaten by yesterday	Seldom;B	1-2 pw;B;Eaten by yesterday	Never	1-2 pw;B	1-2 pw;F;Eaten by yesterday	Seldom;F	Never	1-2 pw;B
2022/05/07 8:07:10 am GMT+3	58	2022-02-16	61-70	Male	Tertiary	Four	Unemployed	Yes	3yrs and above	Yes	3yrs and above		Yes	Yes	No	No	No	112	77	165	68.2	25.2	27.3	10	92.8	104.4	17.5	53.45	5	1600	48	1-2 pw;B;Eaten by yesterday	Never	Seldom;B	3-4 pw;B	Seldom;B	Never	Seldom;B	3-4 pw;B	Never	Never	Never	Daily;B;Eaten by yesterday	Never	Never	Never	Never	Daily;B;Eaten by yesterday	Never
2022/05/07 8:24:37 am GMT+3	59	2022-02-16	41-50	Male	Secondary	Five and above	Informal employment	No		Yes	3yrs and above		Yes	Yes	No	No	No	155	85	175	60.55	19.7	24.7	4	79.5	94	7.8	53.05	8	1572	35	Never	Seldom;B	Seldom;B	Never	1-2 pw;F;Eaten by yesterday	1-3 pm;B	Seldom;F	Never	Seldom;B	Daily;B;Eaten by yesterday	1-3 pm;B	1-2 pw;B	Seldom;B;F	Seldom;B;F	Seldom;B;F	Never	1-3 pm;B;F	Seldom
2022/05/07 8:38:26 am GMT+3	60	2022-02-18	18-30	Male	Secondary	None	99	No		Yes	Newly diagnosed		Yes	Yes	Yes	No	No	170	115	173	71.4	23.9	24.9	1	79.5	92.3	6.5	63.45	8	1927	12	Never	Daily;B;Eaten by yesterday	Never	Never	Never	Never	Never	Never	1-2 pw;B	1-2 pw;B	Never	Daily;F;Eaten by yesterday	1-3 pm;F	Never	1-3 pm;B	Never	Never	1-3 pm;F
2022/05/07 9:01:30 am GMT+3	61	2022-02-18	41-50	Male	University	Three	Formal employment	Yes	3yrs and above	No			Yes	Yes	No	No	No	120	70	175	84.25	27.5	29.1	4	96	105	9.5	72.5	9	2191	27	Never	3-4 pw;B;Eaten by yesterday	1-3 pm;F;Eaten by yesterday	Seldom;B	Never	Seldom;B	Seldom;B	Never	1-3 pm;B	3-4 pw;B	Never	3-4 pw;F	Seldom;F	1-2 pw;F	1-3 pm;F	Seldom;F	1-3 pm;B;F	3-4 pw;B
2022/05/07 9:28:25 am GMT+3	62	2022-02-18	31-40	Male	Secondary	Three	Unemployed	No		Yes	3yrs and above		Yes	Yes	No	No	No	150	86	172.2	59.2	20	24.6	4	78.8	94	14.3	48.15	4	1460	25	Never	3-4 pw;B	1-2 pw;B;Eaten by yesterday	1-2 pw;B	Never	1-3 pm;B	1-3 pm;B	Never	1-2 pw;B;Eaten by yesterday	1-2 pw;B	1-2 pw;B	1-2 pw;B	1-2 pw;B	1-2 pw;B	1-3 pm;B	3-4 pw;F;Eaten by yesterday	1-2 pw;B	1-2 pw;B
2022/05/07 9:59:42 am GMT+3	63	2022-02-19	18-30	Female	Secondary	None	Unemployed	No		Yes	Newly diagnosed		Yes	Yes	No	No	No	119	71	157.8	49.25	19.7	22.1	1	71.8	86	13.4	46.5	8	1321	18	3-4 pw;S;Eaten by yesterday	Never	3-4 pw;Eaten by yesterday	1-2 pw;S	Never	1-2 pw;S	Never	1-2 pw;B	Never	1-3 pm;B	Seldom;B	Seldom;B	Seldom;B	Never	Never	Never	Never	1-2 pw;B
2022/05/07 10:45:16 am GMT+3	64	2022-02-19	31-40	Female	Secondary	None	99	Yes	3yrs and above	Yes	3yrs and above		Yes	Yes	No	No	No	167	89	173	75	25	24.3	1	95.2	98	6	48.4	4	1211	30	1-3 pm;B	3-4 pw;B;F;Eaten by yesterday	1-2 pw;B;F	Seldom;B	Seldom;B	Never	1-2 pw;F	Seldom	Never	1-3 pm;B	Never	3-4 pw;B;F	1-2 pw;F	Never	Never	Never	Daily;B;F;Eaten by yesterday	1-2 pw;B
[truncated: 631 more columns]
